# Supplementary material for: Discovery of Potential Antiviral Compounds against Hendra Virus by Targeting Its Receptor-Binding Protein (G) Using Computational Approaches
Source: Molecules. 2022 Jan 16;27(2):554. doi: 10.3390/molecules27020554 (PMC8779602; doi:10.3390/molecules27020554)
Supplement: Supplementary file 1 [file molecules-27-00554-s001.zip]

Archive with 1 entries (1 files):
- molecules-1485629-supplementary.pdf
